# Supplementary material for: Observing a Movement Correction during Walking Affects Evoked Responses but Not Unperturbed Walking
Source: PLoS One. 2014 Aug 18;9(8):e104981. doi: 10.1371/journal.pone.0104981 (PMC4136850; doi:10.1371/journal.pone.0104981)
Supplement: Table S1 — TA iEMG. (TEX) [file pone.0104981.s001.tex]

% Template for PLoS
% Version 1.0 January 2009
%
% To compile to pdf, run:
% latex plos.template
% bibtex plos.template
% latex plos.template
% latex plos.template
% dvipdf plos.template

\documentclass[10pt]{article}

% amsmath package, useful for mathematical formulas
\usepackage{amsmath}
% amssymb package, useful for mathematical symbols
\usepackage{amssymb}
 %graphicx package, useful for including eps and pdf graphics
% include graphics with the command \includegraphics
\usepackage{graphicx}
\usepackage{lineno}


% cite package, to clean up citations in the main text. Do not remove.
\usepackage{cite}

\usepackage{color} 

% Use doublespacing - comment out for single spacing
\usepackage{setspace} 
\doublespacing


% Text layout
\topmargin 0.0cm
\oddsidemargin 0.5cm
\evensidemargin 0.5cm
\textwidth 16cm 
\textheight 21cm

% Bold the 'Figure #' in the caption and separate it with a period
% Captions will be left justified
\usepackage[labelfont=bf,labelsep=period,justification=raggedright]{caption}

% Use the PLoS provided bibtex style
%\bibliographystyle{plos2009}

% Remove brackets from numbering in List of References
\makeatletter
\renewcommand{\@biblabel}[1]{\quad#1.}
\makeatother


\pagestyle{myheadings}


\begin{document}
%\renewcommand{\thetable}{S\arabic{table}}
%\setcounter{table}{0}
%\renewcommand{\thefigure}{S\arabic{figure}}
%\setcounter{figure}{0}


\begin{table}[!ht]
\caption{
{\bf TA iEMG.}\\ Integrated EMG data (mV) of all subjects (A-H) for \emph{m.\ tibialis anterior} (with / without stimulation). }
\begin{tabular}{l|l|l|l}
\hline
\bf{Subject} & \bf{WO} &  \bf{NoO} &  \bf{ST}\\ \hline
A & 0.101 / 0.029 & 0.028 / 0.029 & 0.035 / 0.045\\ %\hline
B &	0.181 / 0.042 & 0.076 / 0.040 & 0.079 / 0.041 \\ %\hline
C & 0.121 / 0.031 & 0.096 / 0.030 & 0.086 / 0.033 \\ %\hline 
D & 0.069 / 0.033 & 0.060 / 0.034 & 0.055 / 0.037 \\ %\hline 
E & 0.285 / 0.043 & 0.239 / 0.039 & 0.200 / 0.040 \\ %\hline 
F & 0.183 / 0.048 & 0.187 / 0.032 & 0.180 / 0.047 \\ %\hline 
G & 0.152 / 0.051 & 0.138 / 0.055 & 0.140 / 0.048 \\ %\hline 
H & 0.171 / 0.048 & 0.071 / 0.049 & 0.048 / 0.054 \\ \hline
\end{tabular} \\
\footnotesize WO = Stimulus walking with approaching obstacle.\\
NoO = Stimulus walking normally.\\
ST = Stimulus standing still with arms swinging.\\
\end{table}


\end{document}
