# Supplementary material for: Observing a Movement Correction during Walking Affects Evoked Responses but Not Unperturbed Walking
Source: PLoS One. 2014 Aug 18;9(8):e104981. doi: 10.1371/journal.pone.0104981 (PMC4136850; doi:10.1371/journal.pone.0104981)
Supplement: Table S2 — SOL iEMG. (TEX) [file pone.0104981.s002.tex]

% Template for PLoS
% Version 1.0 January 2009
%
% To compile to pdf, run:
% latex plos.template
% bibtex plos.template
% latex plos.template
% latex plos.template
% dvipdf plos.template

\documentclass[10pt]{article}

% amsmath package, useful for mathematical formulas
\usepackage{amsmath}
% amssymb package, useful for mathematical symbols
\usepackage{amssymb}
 %graphicx package, useful for including eps and pdf graphics
% include graphics with the command \includegraphics
\usepackage{graphicx}
\usepackage{lineno}


% cite package, to clean up citations in the main text. Do not remove.
\usepackage{cite}

\usepackage{color} 

% Use doublespacing - comment out for single spacing
\usepackage{setspace} 


% Text layout
\topmargin 0.0cm
\oddsidemargin 0.5cm
\evensidemargin 0.5cm
\textwidth 16cm 
\textheight 21cm

% Bold the 'Figure #' in the caption and separate it with a period
% Captions will be left justified
\usepackage[labelfont=bf,labelsep=period,justification=raggedright]{caption}

% Use the PLoS provided bibtex style
%\bibliographystyle{plos2009}

% Remove brackets from numbering in List of References
%\makeatletter
%\renewcommand{\@biblabel}[1]{\quad#1.}

\makeatother


\pagestyle{myheadings}


\begin{document}


%\renewcommand{\thetable}{S\arabic{table}}
%\setcounter{table}{0}
%\renewcommand{\thefigure}{S\arabic{figure}}
%\setcounter{figure}{0}

\singlespacing


\begin{table}[!ht]
\caption{
{\bf SOL iEMG.}\\ Integrated EMG data (mV) of all subjects (A-H) for \emph{m.\ soleus} (with / without stimulation).}
\begin{tabular}{l|l|l|l}
\hline
\bf{Subject} & \bf{WO} &  \bf{NoO} & \bf{ST}\\ \hline
A & 0.022 / 0.030 & 0.115 / 0.033 & 0.126 / 0.020 \\ %\hline
B &	0.039 / 0.033 & 0.103 / 0.034 &	0.060 / 0.035 \\ %\hline
C & 0.038 / 0.035 & 0.089 / 0.033 & 0.080 / 0.036 \\ %\hline 
D & 0.079 / 0.071 & 0.137 / 0.069 & 0.109 / 0.070 \\ %\hline 
E & 0.023 / 0.011 & 0.060 / 0.010 & 0.108 / 0.096 \\ %\hline 
F & 0.042 / 0.019 & 0.149 / 0.016 & 0.124 / 0.017 \\ %\hline 
G & 0.026 / 0.022 & 0.126 / 0.020 & 0.130 / 0.019 \\ %\hline 
H & 0.026 / 0.015 & 0.037 / 0.015 & 0.028 / 0.015 \\ \hline 
\end{tabular} \\
\footnotesize WO = Stimulus walking with approaching obstacle.\\
NoO = Stimulus walking normally.\\
ST = Stimulus standing still with arms swinging.\\
\end{table}


\end{document}
