# Supplementary material for: Observing a Movement Correction during Walking Affects Evoked Responses but Not Unperturbed Walking
Source: PLoS One. 2014 Aug 18;9(8):e104981. doi: 10.1371/journal.pone.0104981 (PMC4136850; doi:10.1371/journal.pone.0104981)
Supplement: Table S3 — Kinematic data. (TEX) [file pone.0104981.s003.tex]

% Template for PLoS
% Version 1.0 January 2009
%
% To compile to pdf, run:
% latex plos.template
% bibtex plos.template
% latex plos.template
% latex plos.template
% dvipdf plos.template

\documentclass[10pt]{article}

% amsmath package, useful for mathematical formulas
\usepackage{amsmath}
% amssymb package, useful for mathematical symbols
\usepackage{amssymb}
 %graphicx package, useful for including eps and pdf graphics
% include graphics with the command \includegraphics
\usepackage{graphicx}
\usepackage{lineno}


% cite package, to clean up citations in the main text. Do not remove.
\usepackage{cite}

\usepackage{color} 

% Use doublespacing - comment out for single spacing
\usepackage{setspace} 
\doublespacing


% Text layout
\topmargin 0.0cm
\oddsidemargin 0.5cm
\evensidemargin 0.5cm
\textwidth 16cm 
\textheight 21cm

% Bold the 'Figure #' in the caption and separate it with a period
% Captions will be left justified
\usepackage[labelfont=bf,labelsep=period,justification=raggedright]{caption}


\pagestyle{myheadings}
\begin{document}

%\renewcommand{\thetable}{S\arabic{table}}
%\setcounter{table}{0}
%\renewcommand{\thefigure}{S\arabic{figure}}
%\setcounter{figure}{0}


\begin{table}[!hp]
\caption{
{\bf Kinematic data.}\\ Difference between steps with/without approaching obstacle in mm. A positive value means that the steps were on average higher/wider when an obstacle appeared on the screen.}
\begin{tabular}{l|c|c}
\hline
\bf{Subject} & \bf{Step height} &  \bf{Step width} \\ \hline
A &  5.5 & -21.2 	\\ %\hline
B &	-1.5 &  -6.9    \\ %\hline
C &  0.1 &  -8.3    \\ %\hline 
D &  5.1 &   2.4    \\ %\hline 
E & -2.4 &  -3.8	\\ %\hline 
F &  5.5 &   1.6    \\ %\hline 
G &  0.5 &  11.2	\\ %\hline 
H &  1.3 &  -2.7	\\ \hline 
\end{tabular} \\
\end{table}

\end{document}
